# Supplementary material for: Clinical outcomes and anti-inflammatory mechanisms predict maximum heart rate improvement after physical activity training in individuals with psychiatric disorders and comorbid obesity
Source: PLoS One. 2025 Jan 3;20(1):e0313759. doi: 10.1371/journal.pone.0313759 (PMC11698373; doi:10.1371/journal.pone.0313759)
Supplement: S1 Data — (XLSX) [file pone.0313759.s001.xlsx]

## Sheet: data
Sexo	Edad	educ	wIIIpremIQ	v1	Godin	edadCom	tpoenf	cgiSi	cgiSi_2	ham17	ham17_2	ymrs	ymrs_2	panSpos	panSpos_2	panSneg	panSneg_2	panSgen	panSgen_2	nFarmac	nFarmac_2	GCS	GCS.2	IMC	IMC_2	comorbITot	comorbITot_2	comorbCCITot	comorbCCITot_2	consumoTb	consumoTb_2	nMedic	nMedic_2	GSFS	GSFS.2	bio_IL6	bio_IL6.2	bio_IL10	bio_IL10.2	bio_TNF	bio_TNF.2	PROT_3	PROT_3.2	bio_glut	bio_glut.2	bio_ROS	bio_ROS.2	bio_mit	bio_mit.2
0	54	4	75	1	21	20	34	3	3	9	4	0	0	7	#NULL!	7	7	16	16	2	2	-127	128	28.95	28.95	1	0	1	1	0	0	2	2	2828	2971	1.78	1.78	10.7	10.7	6.78	6.78	1	45	103.9	83.2	165.22	109.93	108.54	144.12
1	33	11	90	1	27	18	15	6	5	16	11	2	0	12	10	39	34	51	48	6	6	345	345	23.18	23.02	0	0	0	0	1	1	6	6	2769	2769	1.51	1.51	8.02	8.02	8.71	8.71	5	7	102.87	147.35	154.61	108.39	100.84	136.15
1	20	6	70	1	19	20	0	5	5	9	8	12	12	20	12	15	27	39	46	2	3	228	571	31.05	30.12	0	0	0	0	1	1	2	3	2224	2461	1.78	1.34	12.06	8.69	6.65	4.94	1	1	103.34	193	124.54	102	77.2	130
0	52	9	95	1	0	35	16	4	5	17	20	9	11	20	20	31	34	60	68	1	1	217	430	30.36	30.15	0	0	0	0	0	0	2	2	2524	2407	1.11	1.11	6.06	6.06	6.88	6.88	1	6	150	102.2	105	98.07	203	122.38
1	40	8	80	1	0	24	15	6	6	19	18	1	1	7	7	9	7	57	55	7	7	304	351	34.45	35.45	2	2	1	1	1	1	7	7	2032	1185	0.98	0.83	6.39	6.39	6.8	7.67	4	5	254.78	60.79	108.79	142.28	235.12	129.73
0	56	8	105	1	21	25	31	4	6	13	7	18	9	27	36	27	30	46	58	8	8	182	234	31.99	31.8	0	0	0	0	0	0	8	8	2557	2509	3.08	1.79	24.03	9.35	8.16	5.82	5	7	77.72	185	87.58	95	167.64	140
1	56	8	100	1	0	48	8	5	4	17	17	0	0	7	7	34	34	62	59	8	8	328	389	34.06	33.88	3	2	3	1	1	1	8	8	1599	1870	2.57	1.75	29.49	24.39	8.58	7.36	5	11	69.07	187	96.65	113	210.83	120
0	52	10	100	1	3	28	24	4	4	10	10	8	8	7	7	7	7	16	16	5	4	190	390	37.8	37.72	0	0	0	0	0	0	5	4	2150	2350	5.71	1.82	16.21	108.28	17.87	25.58	4	1.7	16.86	156	84.59	115	421.64	110
0	42	16	120	1	41	17	25	0	0	8	8	0	0	7	7	15	15	37	37	6	6	233	410	35.06	35.43	0	0	0	0	0	0	7	7	2354	2300	3.17	3.87	20.98	54.57	9.1	10.09	24.6	13.1	339.45	124.67	105.41	105.9	158.16	132.77
1	52	10	95	1	9	21	31	5	5	10	10	8	8	7	7	7	7	16	16	2	2	233	550	30.57	30.08	0	0	0	0	0	0	2	2	2050	2410	0.98	0.02	5.74	6.79	6.1	12.75	3.1	2.3	294.34	168	104.64	94	183.8	90
1	53	8	75	1	99	20	33	4	0	6	2	9	7	7	7	7	7	24	16	5	6	338	413	36.63	37.18	3	3	3	2	0	0	5	6	2972	3461	5.43	7.36	87.47	166	7.57	8.55	2.3	25.7	112.18	158	93.6	75.22	138.95	157.81
1	53	8	90	1	95	46	7	5	5	11	11	10	10	15	15	18	18	36	36	4	2	76	211	31.14	30.62	1	1	1	1	0	0	5	3	2360	2170	1.52	0.82	9.35	52.95	6.15	6.03	2.2	1.5	171.71	172	92.07	92	268.23	160
1	55	14	125	1	51	29	26	5	5	5	0	11	0	13	14	15	13	41	35	8	8	260	415	28.93	29.67	0	0	0	0	0	0	8	8	2290	2260	3.58	4.74	171.64	108	8.58	12.1	4.8	3.8	222.71	122.4	101.65	82.84	379.32	125.26
0	43	14	125	1	45	27	16	5	5	0	0	11	11	12	12	9	9	24	24	3	3	771	772	30.48	28.58	0	0	0	0	1	1	3	3	2856	2287	5.07	12.25	21.16	74.36	8.11	10.94	1.8	1.8	235.96	96.34	92.36	107.42	292.15	90.23
1	45	11	100	1	0	20	25	5	5	0	0	16	0	27	25	12	13	39	34	2	6	235	380	35.69	35.92	0	1	1	2	1	1	2	6	2568	2450	1.71	0.89	15.51	55.65	11.43	22.38	5	6	79.44	159	91.64	114.72	176.07	195.71
1	41	11	95	1	36	25	41	5	5	10	23	8	0	7	7	15	15	54	54	5	4	240	460	35.63	35.08	0	0	0	0	0	0	5	4	2580	2385	3	0.92	6.87	6.87	6.37	6.37	5	2	201	200	104	85	190	120
0	27	20	100	1	13	22	5	4	4	10	7	8	0	8	8	15	15	21	21	2	2	239	715	28.37	28.41	0	0	0	0	1	1	2	2	2456	1129	1.28	1.28	54.03	54.03	7.99	7.99	4	3.8	140	148	101.98	101.98	186.66	186.66
1	45	8	80	2	119	30	15	6	5	12	12	14	10	24	16	34	28	48	34	6	4	-17	112	36.57	36.21	1	1	0	1	1	1	7	4	1555	1908	2.71	2.71	56	72.77	8.67	8.67	3.3	2.1	120.51	120.51	87.21	87.22	109.57	109.57
1	44	9	90	1	119	24	20	5	5	18	0	9	1	15	9	21	12	34	22	5	6	161	223	41.19	40.47	0	0	0	0	1	1	5	6	1596	2320	2.62	2.62	45	30.87	8.12	8.12	5	9.7	11.36	11.36	77.17	77.17	168	168
1	52	8	110	1	13	18	27	5	4	3	3	4	2	9	9	15	16	20	20	2	2	405	348	30.9	31.18	0	0	0	0	1	1	2	2	3036	2984	8.21	6.65	44.22	86.47	12.19	16.07	12.9	21.1	11.98	250	79.26	297	161.8	140
1	52	8	90	2	31	21	31	4	4	17	7	0	0	13	7	15	7	28	16	9	9	88	159	27.47	26.12	1	0	2	1	0	1	9	10	1699	1540	0.67	0.18	51.32	34.8	12.84	7.99	0.9	0.5	211.01	266.55	81.6	281.17	114.48	151.07
1	37	8	80	1	86	23	14	5	5	9	16	2	1	16	13	35	35	50	45	8	8	3	76	28.15	26.89	0	0	0	0	1	1	8	8	1548	1263	7.08	2.5	61.04	82.79	12.06	9.74	10.5	7	113	188.25	91.29	316.57	100.22	120.66
1	37	14	110	1	6	20	17	4	4	4	10	1	1	7	7	9	9	26	26	3	4	450	366	28.54	28.18	1	1	0	0	1	1	3	4	3234	3011	2.8	3.41	75.42	73.83	7.35	7.09	4.1	2.6	200	265.25	97.02	247	119.98	129.23
1	54	16	80	1	6	18	36	4	4	3	9	0	0	7	7	8	10	16	17	4	5	253	235	31.81	30.41	0	0	1	0	1	1	4	5	2740	1632	0.05	0.15	35.92	40.91	6.29	3.62	2.1	5	198	237.52	128.16	282.59	129.96	128.13
0	62	10	100	1	74	30	32	5	5	5	18	0	0	7	7	7	25	16	39	5	6	304	317	37.83	37.04	1	1	0	0	0	0	6	7	1788	829	4.36	4.19	115.49	196.1	10.17	9.66	11.3	12.2	186.18	338.72	103.97	292	201.47	146.7
1	65	12	125	1	107	18	44	4	4	9	16	9	0	8	7	7	7	21	16	4	4	415	431	27.38	27.14	4	2	2	0	1	1	4	4	2256	2338	4.59	4.74	30.31	45.86	13.09	13.7	5.4	4.5	238.55	138.5	194.71	291.1	191.71	100.58
0	59	3	110	1	81	40	19	5	5	3	15	0	5	13	11	7	19	24	36	3	4	97	156	27.68	27.26	1	1	1	1	1	1	5	6	1842	1408	0.18	0.18	69.05	103.12	10.26	7.52	0.2	0.7	138.42	340.41	107.49	209	311.77	98.57
1	41	13	85	2	18	17	25	5	5	13	13	7	5	12	11	34	33	30	33	6	6	137	268	33.65	33.75	0	0	0	0	0	0	7	7	1372	1146	3.12	2.47	127.77	98.46	10.3	7.35	1.3	1.5	197	229.68	109	273	190	117.83
1	52	6	90	1	67	40	12	5	4	16	10	2	0	7	7	7	7	24	16	8	5	325	301	32.87	32.41	0	0	1	2	0	0	8	6	1343	1315	2.09	2.24	106.74	117.54	9.66	10.64	1.8	1.8	522.93	180	108.61	297	144.47	100
[truncated: 37 more columns]
